# Supplementary material for: Synthesis, Characterization, and Density Functional Theory Investigation of the Solid-State [UO2Cl4(H2O)]2– Complex
Source: Inorg Chem. 2023 Aug 23;62(35):14318–25. doi: 10.1021/acs.inorgchem.3c01725 (PMC10481372; doi:10.1021/acs.inorgchem.3c01725)
Supplement: Supplementary file 2 — ic3c01725_si_002.zip [file ic3c01725_si_002.zip]

Archive with 1 entries (1 files):
- Piperazinium2_UO2Cl4_H2O_Cl2.vesta
