# Supplementary material for: Synthesis, Characterization, and Density Functional Theory Investigation of the Solid-State [UO2Cl4(H2O)]2– Complex
Source: Inorg Chem. 2023 Aug 23;62(35):14318–25. doi: 10.1021/acs.inorgchem.3c01725 (PMC10481372; doi:10.1021/acs.inorgchem.3c01725)
Supplement: Supplementary file 2 — ic3c01725_si_002.zip [file ic3c01725_si_002.zip › Piperazinium2_UO2Cl4_H2O_Cl2.vesta]

#VESTA_FORMAT_VERSION 3.5.4


CRYSTAL

TITLE
                                        

GROUP
1 1 P 1
SYMOP
 0.000000  0.000000  0.000000  1  0  0   0  1  0   0  0  1   1
 -1.0 -1.0 -1.0  0 0 0  0 0 0  0 0 0
TRANM 0
 0.000000  0.000000  0.000000  1  0  0   0  1  0   0  0  1
LTRANSL
 -1
 0.000000  0.000000  0.000000  0.000000  0.000000  0.000000
LORIENT
 -1   0   0   0   0
 1.000000  0.000000  0.000000  1.000000  0.000000  0.000000
 0.000000  0.000000  1.000000  0.000000  0.000000  1.000000
LMATRIX
 1.000000  0.000000  0.000000  0.000000
 0.000000  1.000000  0.000000  0.000000
 0.000000  0.000000  1.000000  0.000000
 0.000000  0.000000  0.000000  1.000000
 0.000000  0.000000  0.000000
CELLP
 12.173429  12.473008  13.307635  90.000000  90.000000  90.000000
  0.000000   0.000000   0.000000   0.000000   0.000000   0.000000
STRUC
  1  U         U1  1.0000   0.709622   0.750000   0.766096    1a       1
                            0.000000   0.000000   0.000000  0.00
  2  U         U2  1.0000   0.290378   0.250000   0.233904    1a       1
                            0.000000   0.000000   0.000000  0.00
  3  U         U3  1.0000   0.790378   0.250000   0.266096    1a       1
                            0.000000   0.000000   0.000000  0.00
  4  U         U4  1.0000   0.209622   0.750000   0.733904    1a       1
                            0.000000   0.000000   0.000000  0.00
  5 Cl        Cl1  1.0000   0.923183   0.250000   0.893101    1a       1
                            0.000000   0.000000   0.000000  0.00
  6 Cl        Cl2  1.0000   0.076817   0.750000   0.106899    1a       1
                            0.000000   0.000000   0.000000  0.00
  7 Cl        Cl3  1.0000   0.576817   0.750000   0.393101    1a       1
                            0.000000   0.000000   0.000000  0.00
  8 Cl        Cl4  1.0000   0.423183   0.250000   0.606899    1a       1
                            0.000000   0.000000   0.000000  0.00
  9 Cl        Cl5  1.0000   0.706247   0.250000   0.625345    1a       1
                            0.000000   0.000000   0.000000  0.00
 10 Cl        Cl6  1.0000   0.293753   0.750000   0.374655    1a       1
                            0.000000   0.000000   0.000000  0.00
 11 Cl        Cl7  1.0000   0.793753   0.750000   0.125345    1a       1
                            0.000000   0.000000   0.000000  0.00
 12 Cl        Cl8  1.0000   0.206247   0.250000   0.874655    1a       1
                            0.000000   0.000000   0.000000  0.00
 13 Cl        Cl9  1.0000   0.768274   0.541892   0.708874    1a       1
                            0.000000   0.000000   0.000000  0.00
 14 Cl       Cl10  1.0000   0.231726   0.458108   0.291126    1a       1
                            0.000000   0.000000   0.000000  0.00
 15 Cl       Cl11  1.0000   0.731726   0.458108   0.208874    1a       1
                            0.000000   0.000000   0.000000  0.00
 16 Cl       Cl12  1.0000   0.268274   0.541892   0.791126    1a       1
                            0.000000   0.000000   0.000000  0.00
 17 Cl       Cl13  1.0000   0.231726   0.041892   0.291126    1a       1
                            0.000000   0.000000   0.000000  0.00
 18 Cl       Cl14  1.0000   0.768274   0.958108   0.708874    1a       1
                            0.000000   0.000000   0.000000  0.00
 19 Cl       Cl15  1.0000   0.268274   0.958108   0.791126    1a       1
                            0.000000   0.000000   0.000000  0.00
 20 Cl       Cl16  1.0000   0.731726   0.041892   0.208874    1a       1
                            0.000000   0.000000   0.000000  0.00
 21 Cl       Cl17  1.0000   0.575377   0.614900   0.880633    1a       1
                            0.000000   0.000000   0.000000  0.00
 22 Cl       Cl18  1.0000   0.424623   0.385100   0.119367    1a       1
                            0.000000   0.000000   0.000000  0.00
 23 Cl       Cl19  1.0000   0.924623   0.385100   0.380633    1a       1
                            0.000000   0.000000   0.000000  0.00
 24 Cl       Cl20  1.0000   0.075377   0.614900   0.619367    1a       1
                            0.000000   0.000000   0.000000  0.00
 25 Cl       Cl21  1.0000   0.424623   0.114900   0.119367    1a       1
                            0.000000   0.000000   0.000000  0.00
 26 Cl       Cl22  1.0000   0.575377   0.885100   0.880633    1a       1
                            0.000000   0.000000   0.000000  0.00
 27 Cl       Cl23  1.0000   0.075377   0.885100   0.619367    1a       1
                            0.000000   0.000000   0.000000  0.00
 28 Cl       Cl24  1.0000   0.924623   0.114900   0.380633    1a       1
                            0.000000   0.000000   0.000000  0.00
 29  O         O1  1.0000   0.809834   0.750000   0.862394    1a       1
                            0.000000   0.000000   0.000000  0.00
 30  O         O2  1.0000   0.190166   0.250000   0.137606    1a       1
                            0.000000   0.000000   0.000000  0.00
 31  O         O3  1.0000   0.690166   0.250000   0.362394    1a       1
                            0.000000   0.000000   0.000000  0.00
 32  O         O4  1.0000   0.309834   0.750000   0.637606    1a       1
                            0.000000   0.000000   0.000000  0.00
 33  O         O5  1.0000   0.610435   0.750000   0.668760    1a       1
                            0.000000   0.000000   0.000000  0.00
 34  O         O6  1.0000   0.389565   0.250000   0.331240    1a       1
                            0.000000   0.000000   0.000000  0.00
 35  O         O7  1.0000   0.889565   0.250000   0.168760    1a       1
                            0.000000   0.000000   0.000000  0.00
 36  O         O8  1.0000   0.110435   0.750000   0.831240    1a       1
                            0.000000   0.000000   0.000000  0.00
 37  O         O9  1.0000   0.865580   0.750000   0.642125    1a       1
                            0.000000   0.000000   0.000000  0.00
 38  O        O10  1.0000   0.134420   0.250000   0.357875    1a       1
                            0.000000   0.000000   0.000000  0.00
 39  O        O11  1.0000   0.634420   0.250000   0.142125    1a       1
                            0.000000   0.000000   0.000000  0.00
 40  O        O12  1.0000   0.365580   0.750000   0.857875    1a       1
                            0.000000   0.000000   0.000000  0.00
 41  H         H1  1.0000   0.916117   0.687690   0.644607    1a       1
                            0.000000   0.000000   0.000000  0.00
 42  H         H2  1.0000   0.083883   0.312310   0.355393    1a       1
                            0.000000   0.000000   0.000000  0.00
 43  H         H3  1.0000   0.583883   0.312310   0.144607    1a       1
                            0.000000   0.000000   0.000000  0.00
 44  H         H4  1.0000   0.416117   0.687690   0.855393    1a       1
                            0.000000   0.000000   0.000000  0.00
 45  H         H5  1.0000   0.083883   0.187690   0.355393    1a       1
                            0.000000   0.000000   0.000000  0.00
 46  H         H6  1.0000   0.916117   0.812310   0.644607    1a       1
                            0.000000   0.000000   0.000000  0.00
 47  H         H7  1.0000   0.416117   0.812310   0.855393    1a       1
                            0.000000   0.000000   0.000000  0.00
 48  H         H8  1.0000   0.583883   0.187690   0.144607    1a       1
                            0.000000   0.000000   0.000000  0.00
 49  H         H9  1.0000   0.761519   0.250000   0.871445    1a       1
                            0.000000   0.000000   0.000000  0.00
 50  H        H10  1.0000   0.238481   0.750000   0.128555    1a       1
                            0.000000   0.000000   0.000000  0.00
 51  H        H11  1.0000   0.738481   0.750000   0.371445    1a       1
                            0.000000   0.000000   0.000000  0.00
 52  H        H12  1.0000   0.261519   0.250000   0.628555    1a       1
                            0.000000   0.000000   0.000000  0.00
 53  H        H13  1.0000   0.678764   0.250000   0.771412    1a       1
                            0.000000   0.000000   0.000000  0.00
 54  H        H14  1.0000   0.321236   0.750000   0.228588    1a       1
                            0.000000   0.000000   0.000000  0.00
 55  H        H15  1.0000   0.821236   0.750000   0.271412    1a       1
                            0.000000   0.000000   0.000000  0.00
 56  H        H16  1.0000   0.178764   0.250000   0.728588    1a       1
                            0.000000   0.000000   0.000000  0.00
 57  H        H17  1.0000   0.349356   0.443650   0.522701    1a       1
                            0.000000   0.000000   0.000000  0.00
 58  H        H18  1.0000   0.650644   0.556350   0.477299    1a       1
                            0.000000   0.000000   0.000000  0.00
 59  H        H19  1.0000   0.150644   0.556350   0.022701    1a       1
                            0.000000   0.000000   0.000000  0.00
 60  H        H20  1.0000   0.849356   0.443650   0.977299    1a       1
                            0.000000   0.000000   0.000000  0.00
 61  H        H21  1.0000   0.650644   0.943650   0.477299    1a       1
                            0.000000   0.000000   0.000000  0.00
 62  H        H22  1.0000   0.349356   0.056350   0.522701    1a       1
                            0.000000   0.000000   0.000000  0.00
 63  H        H23  1.0000   0.849356   0.056350   0.977299    1a       1
                            0.000000   0.000000   0.000000  0.00
 64  H        H24  1.0000   0.150644   0.943650   0.022701    1a       1
                            0.000000   0.000000   0.000000  0.00
 65  H        H25  1.0000   0.320340   0.584748   0.526017    1a       1
                            0.000000   0.000000   0.000000  0.00
 66  H        H26  1.0000   0.679660   0.415252   0.473983    1a       1
                            0.000000   0.000000   0.000000  0.00
 67  H        H27  1.0000   0.179660   0.415252   0.026017    1a       1
                            0.000000   0.000000   0.000000  0.00
 68  H        H28  1.0000   0.820340   0.584748   0.973983    1a       1
                            0.000000   0.000000   0.000000  0.00
 69  H        H29  1.0000   0.679660   0.084748   0.473983    1a       1
                            0.000000   0.000000   0.000000  0.00
 70  H        H30  1.0000   0.320340   0.915252   0.526017    1a       1
                            0.000000   0.000000   0.000000  0.00
 71  H        H31  1.0000   0.820340   0.915252   0.973983    1a       1
                            0.000000   0.000000   0.000000  0.00
 72  H        H32  1.0000   0.179660   0.084748   0.026017    1a       1
                            0.000000   0.000000   0.000000  0.00
 73  H        H33  1.0000   0.538292   0.385238   0.593930    1a       1
                            0.000000   0.000000   0.000000  0.00
 74  H        H34  1.0000   0.461708   0.614762   0.406070    1a       1
                            0.000000   0.000000   0.000000  0.00
 75  H        H35  1.0000   0.961708   0.614762   0.093930    1a       1
                            0.000000   0.000000   0.000000  0.00
 76  H        H36  1.0000   0.038292   0.385238   0.906070    1a       1
                            0.000000   0.000000   0.000000  0.00
 77  H        H37  1.0000   0.461708   0.885238   0.406070    1a       1
                            0.000000   0.000000   0.000000  0.00
 78  H        H38  1.0000   0.538292   0.114762   0.593930    1a       1
                            0.000000   0.000000   0.000000  0.00
 79  H        H39  1.0000   0.038292   0.114762   0.906070    1a       1
                            0.000000   0.000000   0.000000  0.00
 80  H        H40  1.0000   0.961708   0.885238   0.093930    1a       1
                            0.000000   0.000000   0.000000  0.00
 81  H        H41  1.0000   0.627718   0.479844   0.635924    1a       1
                            0.000000   0.000000   0.000000  0.00
 82  H        H42  1.0000   0.372282   0.520156   0.364076    1a       1
                            0.000000   0.000000   0.000000  0.00
 83  H        H43  1.0000   0.872282   0.520156   0.135924    1a       1
                            0.000000   0.000000   0.000000  0.00
 84  H        H44  1.0000   0.127718   0.479844   0.864076    1a       1
                            0.000000   0.000000   0.000000  0.00
 85  H        H45  1.0000   0.372282   0.979844   0.364076    1a       1
                            0.000000   0.000000   0.000000  0.00
 86  H        H46  1.0000   0.627718   0.020156   0.635924    1a       1
                            0.000000   0.000000   0.000000  0.00
 87  H        H47  1.0000   0.127718   0.020156   0.864076    1a       1
                            0.000000   0.000000   0.000000  0.00
 88  H        H48  1.0000   0.872282   0.979844   0.135924    1a       1
                            0.000000   0.000000   0.000000  0.00
 89  H        H49  1.0000   0.639816   0.145469   0.970881    1a       1
                            0.000000   0.000000   0.000000  0.00
 90  H        H50  1.0000   0.360184   0.854531   0.029119    1a       1
                            0.000000   0.000000   0.000000  0.00
 91  H        H51  1.0000   0.860184   0.854531   0.470881    1a       1
                            0.000000   0.000000   0.000000  0.00
 92  H        H52  1.0000   0.139816   0.145469   0.529119    1a       1
                            0.000000   0.000000   0.000000  0.00
 93  H        H53  1.0000   0.360184   0.645469   0.029119    1a       1
                            0.000000   0.000000   0.000000  0.00
 94  H        H54  1.0000   0.639816   0.354531   0.970881    1a       1
                            0.000000   0.000000   0.000000  0.00
 95  H        H55  1.0000   0.139816   0.354531   0.529119    1a       1
                            0.000000   0.000000   0.000000  0.00
 96  H        H56  1.0000   0.860184   0.645469   0.470881    1a       1
                            0.000000   0.000000   0.000000  0.00
 97  H        H57  1.0000   0.663084   0.081513   0.852698    1a       1
                            0.000000   0.000000   0.000000  0.00
 98  H        H58  1.0000   0.336916   0.918487   0.147302    1a       1
                            0.000000   0.000000   0.000000  0.00
 99  H        H59  1.0000   0.836916   0.918487   0.352698    1a       1
                            0.000000   0.000000   0.000000  0.00
100  H        H60  1.0000   0.163084   0.081513   0.647302    1a       1
                            0.000000   0.000000   0.000000  0.00
101  H        H61  1.0000   0.336916   0.581513   0.147302    1a       1
                            0.000000   0.000000   0.000000  0.00
102  H        H62  1.0000   0.663084   0.418487   0.852698    1a       1
                            0.000000   0.000000   0.000000  0.00
103  H        H63  1.0000   0.163084   0.418487   0.647302    1a       1
                            0.000000   0.000000   0.000000  0.00
104  H        H64  1.0000   0.836916   0.581513   0.352698    1a       1
                            0.000000   0.000000   0.000000  0.00
105  H        H65  1.0000   0.485205   0.151410   0.786494    1a       1
                            0.000000   0.000000   0.000000  0.00
106  H        H66  1.0000   0.514795   0.848590   0.213506    1a       1
                            0.000000   0.000000   0.000000  0.00
107  H        H67  1.0000   0.014795   0.848590   0.286494    1a       1
                            0.000000   0.000000   0.000000  0.00
108  H        H68  1.0000   0.985205   0.151410   0.713506    1a       1
                            0.000000   0.000000   0.000000  0.00
109  H        H69  1.0000   0.514795   0.651410   0.213506    1a       1
                            0.000000   0.000000   0.000000  0.00
110  H        H70  1.0000   0.485205   0.348590   0.786494    1a       1
                            0.000000   0.000000   0.000000  0.00
111  H        H71  1.0000   0.985205   0.348590   0.713506    1a       1
                            0.000000   0.000000   0.000000  0.00
112  H        H72  1.0000   0.014795   0.651410   0.286494    1a       1
                            0.000000   0.000000   0.000000  0.00
113  H        H73  1.0000   0.462169   0.081297   0.901475    1a       1
                            0.000000   0.000000   0.000000  0.00
114  H        H74  1.0000   0.537831   0.918703   0.098525    1a       1
                            0.000000   0.000000   0.000000  0.00
115  H        H75  1.0000   0.037831   0.918703   0.401475    1a       1
                            0.000000   0.000000   0.000000  0.00
116  H        H76  1.0000   0.962169   0.081297   0.598525    1a       1
                            0.000000   0.000000   0.000000  0.00
117  H        H77  1.0000   0.537831   0.581297   0.098525    1a       1
                            0.000000   0.000000   0.000000  0.00
118  H        H78  1.0000   0.462169   0.418703   0.901475    1a       1
                            0.000000   0.000000   0.000000  0.00
119  H        H79  1.0000   0.962169   0.418703   0.598525    1a       1
                            0.000000   0.000000   0.000000  0.00
120  H        H80  1.0000   0.037831   0.581297   0.401475    1a       1
                            0.000000   0.000000   0.000000  0.00
121  H        H81  1.0000   0.505412   0.621886   0.597059    1a       1
                            0.000000   0.000000   0.000000  0.00
122  H        H82  1.0000   0.494588   0.378114   0.402941    1a       1
                            0.000000   0.000000   0.000000  0.00
123  H        H83  1.0000   0.994588   0.378114   0.097059    1a       1
                            0.000000   0.000000   0.000000  0.00
124  H        H84  1.0000   0.005412   0.621886   0.902941    1a       1
                            0.000000   0.000000   0.000000  0.00
125  H        H85  1.0000   0.494588   0.121886   0.402941    1a       1
                            0.000000   0.000000   0.000000  0.00
126  H        H86  1.0000   0.505412   0.878114   0.597059    1a       1
                            0.000000   0.000000   0.000000  0.00
127  H        H87  1.0000   0.005412   0.878114   0.902941    1a       1
                            0.000000   0.000000   0.000000  0.00
128  H        H88  1.0000   0.994588   0.121886   0.097059    1a       1
                            0.000000   0.000000   0.000000  0.00
129  H        H89  1.0000   0.436034   0.526049   0.673238    1a       1
                            0.000000   0.000000   0.000000  0.00
130  H        H90  1.0000   0.563966   0.473951   0.326762    1a       1
                            0.000000   0.000000   0.000000  0.00
131  H        H91  1.0000   0.063966   0.473951   0.173238    1a       1
                            0.000000   0.000000   0.000000  0.00
132  H        H92  1.0000   0.936034   0.526049   0.826762    1a       1
                            0.000000   0.000000   0.000000  0.00
133  H        H93  1.0000   0.563966   0.026049   0.326762    1a       1
                            0.000000   0.000000   0.000000  0.00
134  H        H94  1.0000   0.436034   0.973951   0.673238    1a       1
                            0.000000   0.000000   0.000000  0.00
135  H        H95  1.0000   0.936034   0.973951   0.826762    1a       1
                            0.000000   0.000000   0.000000  0.00
136  H        H96  1.0000   0.063966   0.026049   0.173238    1a       1
                            0.000000   0.000000   0.000000  0.00
137  H        H97  1.0000   0.453042   0.250000   0.987015    1a       1
                            0.000000   0.000000   0.000000  0.00
138  H        H98  1.0000   0.546958   0.750000   0.012985    1a       1
                            0.000000   0.000000   0.000000  0.00
139  H        H99  1.0000   0.046958   0.750000   0.487015    1a       1
                            0.000000   0.000000   0.000000  0.00
140  H       H100  1.0000   0.953042   0.250000   0.512985    1a       1
                            0.000000   0.000000   0.000000  0.00
141  H       H101  1.0000   0.364090   0.250000   0.891663    1a       1
                            0.000000   0.000000   0.000000  0.00
142  H       H102  1.0000   0.635910   0.750000   0.108337    1a       1
                            0.000000   0.000000   0.000000  0.00
143  H       H103  1.0000   0.135910   0.750000   0.391663    1a       1
                            0.000000   0.000000   0.000000  0.00
144  H       H104  1.0000   0.864090   0.250000   0.608337    1a       1
                            0.000000   0.000000   0.000000  0.00
145  N         N1  1.0000   0.677189   0.250000   0.851562    1a       1
                            0.000000   0.000000   0.000000  0.00
146  N         N2  1.0000   0.322811   0.750000   0.148438    1a       1
                            0.000000   0.000000   0.000000  0.00
147  N         N3  1.0000   0.822811   0.750000   0.351562    1a       1
                            0.000000   0.000000   0.000000  0.00
148  N         N4  1.0000   0.177189   0.250000   0.648438    1a       1
                            0.000000   0.000000   0.000000  0.00
149  N         N5  1.0000   0.565335   0.464291   0.583479    1a       1
                            0.000000   0.000000   0.000000  0.00
150  N         N6  1.0000   0.434665   0.535709   0.416521    1a       1
                            0.000000   0.000000   0.000000  0.00
151  N         N7  1.0000   0.934665   0.535709   0.083479    1a       1
                            0.000000   0.000000   0.000000  0.00
152  N         N8  1.0000   0.065335   0.464291   0.916521    1a       1
                            0.000000   0.000000   0.000000  0.00
153  N         N9  1.0000   0.434665   0.964291   0.416521    1a       1
                            0.000000   0.000000   0.000000  0.00
154  N        N10  1.0000   0.565335   0.035709   0.583479    1a       1
                            0.000000   0.000000   0.000000  0.00
155  N        N11  1.0000   0.065335   0.035709   0.916521    1a       1
                            0.000000   0.000000   0.000000  0.00
156  N        N12  1.0000   0.934665   0.964291   0.083479    1a       1
                            0.000000   0.000000   0.000000  0.00
157  N        N13  1.0000   0.450100   0.250000   0.908902    1a       1
                            0.000000   0.000000   0.000000  0.00
158  N        N14  1.0000   0.549900   0.750000   0.091098    1a       1
                            0.000000   0.000000   0.000000  0.00
159  N        N15  1.0000   0.049900   0.750000   0.408902    1a       1
                            0.000000   0.000000   0.000000  0.00
160  N        N16  1.0000   0.950100   0.250000   0.591098    1a       1
                            0.000000   0.000000   0.000000  0.00
161  C         C1  1.0000   0.385077   0.524287   0.518726    1a       1
                            0.000000   0.000000   0.000000  0.00
162  C         C2  1.0000   0.614923   0.475713   0.481274    1a       1
                            0.000000   0.000000   0.000000  0.00
163  C         C3  1.0000   0.114923   0.475713   0.018726    1a       1
                            0.000000   0.000000   0.000000  0.00
164  C         C4  1.0000   0.885077   0.524287   0.981274    1a       1
                            0.000000   0.000000   0.000000  0.00
165  C         C5  1.0000   0.614923   0.024287   0.481274    1a       1
                            0.000000   0.000000   0.000000  0.00
166  C         C6  1.0000   0.385077   0.975713   0.518726    1a       1
                            0.000000   0.000000   0.000000  0.00
167  C         C7  1.0000   0.885077   0.975713   0.981274    1a       1
                            0.000000   0.000000   0.000000  0.00
168  C         C8  1.0000   0.114923   0.024287   0.018726    1a       1
                            0.000000   0.000000   0.000000  0.00
169  C         C9  1.0000   0.624251   0.150290   0.889717    1a       1
                            0.000000   0.000000   0.000000  0.00
170  C        C10  1.0000   0.375749   0.849710   0.110283    1a       1
                            0.000000   0.000000   0.000000  0.00
171  C        C11  1.0000   0.875749   0.849710   0.389717    1a       1
                            0.000000   0.000000   0.000000  0.00
172  C        C12  1.0000   0.124251   0.150290   0.610283    1a       1
                            0.000000   0.000000   0.000000  0.00
173  C        C13  1.0000   0.375749   0.650290   0.110283    1a       1
                            0.000000   0.000000   0.000000  0.00
174  C        C14  1.0000   0.624251   0.349710   0.889717    1a       1
                            0.000000   0.000000   0.000000  0.00
175  C        C15  1.0000   0.124251   0.349710   0.610283    1a       1
                            0.000000   0.000000   0.000000  0.00
176  C        C16  1.0000   0.875749   0.650290   0.389717    1a       1
                            0.000000   0.000000   0.000000  0.00
177  C        C17  1.0000   0.502031   0.151085   0.867613    1a       1
                            0.000000   0.000000   0.000000  0.00
178  C        C18  1.0000   0.497969   0.848915   0.132387    1a       1
                            0.000000   0.000000   0.000000  0.00
179  C        C19  1.0000   0.997969   0.848915   0.367613    1a       1
                            0.000000   0.000000   0.000000  0.00
180  C        C20  1.0000   0.002031   0.151085   0.632387    1a       1
                            0.000000   0.000000   0.000000  0.00
181  C        C21  1.0000   0.497969   0.651085   0.132387    1a       1
                            0.000000   0.000000   0.000000  0.00
182  C        C22  1.0000   0.502031   0.348915   0.867613    1a       1
                            0.000000   0.000000   0.000000  0.00
183  C        C23  1.0000   0.002031   0.348915   0.632387    1a       1
                            0.000000   0.000000   0.000000  0.00
184  C        C24  1.0000   0.997969   0.651085   0.367613    1a       1
                            0.000000   0.000000   0.000000  0.00
185  C        C25  1.0000   0.471801   0.540420   0.598856    1a       1
                            0.000000   0.000000   0.000000  0.00
186  C        C26  1.0000   0.528199   0.459580   0.401144    1a       1
                            0.000000   0.000000   0.000000  0.00
187  C        C27  1.0000   0.028199   0.459580   0.098856    1a       1
                            0.000000   0.000000   0.000000  0.00
188  C        C28  1.0000   0.971801   0.540420   0.901144    1a       1
                            0.000000   0.000000   0.000000  0.00
189  C        C29  1.0000   0.528199   0.040420   0.401144    1a       1
                            0.000000   0.000000   0.000000  0.00
190  C        C30  1.0000   0.471801   0.959580   0.598856    1a       1
                            0.000000   0.000000   0.000000  0.00
191  C        C31  1.0000   0.971801   0.959580   0.901144    1a       1
                            0.000000   0.000000   0.000000  0.00
192  C        C32  1.0000   0.028199   0.040420   0.098856    1a       1
                            0.000000   0.000000   0.000000  0.00
  0 0 0 0 0 0 0
THERI 1
  1         U1  0.000000
  2         U2  0.000000
  3         U3  0.000000
  4         U4  0.000000
  5        Cl1  0.000000
  6        Cl2  0.000000
  7        Cl3  0.000000
  8        Cl4  0.000000
  9        Cl5  0.000000
 10        Cl6  0.000000
 11        Cl7  0.000000
 12        Cl8  0.000000
 13        Cl9  0.000000
 14       Cl10  0.000000
 15       Cl11  0.000000
 16       Cl12  0.000000
 17       Cl13  0.000000
 18       Cl14  0.000000
 19       Cl15  0.000000
 20       Cl16  0.000000
 21       Cl17  0.000000
 22       Cl18  0.000000
 23       Cl19  0.000000
 24       Cl20  0.000000
 25       Cl21  0.000000
 26       Cl22  0.000000
 27       Cl23  0.000000
 28       Cl24  0.000000
 29         O1  0.000000
 30         O2  0.000000
 31         O3  0.000000
 32         O4  0.000000
 33         O5  0.000000
 34         O6  0.000000
 35         O7  0.000000
 36         O8  0.000000
 37         O9  0.000000
 38        O10  0.000000
 39        O11  0.000000
 40        O12  0.000000
 41         H1  0.000000
 42         H2  0.000000
 43         H3  0.000000
 44         H4  0.000000
 45         H5  0.000000
 46         H6  0.000000
 47         H7  0.000000
 48         H8  0.000000
 49         H9  0.000000
 50        H10  0.000000
 51        H11  0.000000
 52        H12  0.000000
 53        H13  0.000000
 54        H14  0.000000
 55        H15  0.000000
 56        H16  0.000000
 57        H17  0.000000
 58        H18  0.000000
 59        H19  0.000000
 60        H20  0.000000
 61        H21  0.000000
 62        H22  0.000000
 63        H23  0.000000
 64        H24  0.000000
 65        H25  0.000000
 66        H26  0.000000
 67        H27  0.000000
 68        H28  0.000000
 69        H29  0.000000
 70        H30  0.000000
 71        H31  0.000000
 72        H32  0.000000
 73        H33  0.000000
 74        H34  0.000000
 75        H35  0.000000
 76        H36  0.000000
 77        H37  0.000000
 78        H38  0.000000
 79        H39  0.000000
 80        H40  0.000000
 81        H41  0.000000
 82        H42  0.000000
 83        H43  0.000000
 84        H44  0.000000
 85        H45  0.000000
 86        H46  0.000000
 87        H47  0.000000
 88        H48  0.000000
 89        H49  0.000000
 90        H50  0.000000
 91        H51  0.000000
 92        H52  0.000000
 93        H53  0.000000
 94        H54  0.000000
 95        H55  0.000000
 96        H56  0.000000
 97        H57  0.000000
 98        H58  0.000000
 99        H59  0.000000
100        H60  0.000000
101        H61  0.000000
102        H62  0.000000
103        H63  0.000000
104        H64  0.000000
105        H65  0.000000
106        H66  0.000000
107        H67  0.000000
108        H68  0.000000
109        H69  0.000000
110        H70  0.000000
111        H71  0.000000
112        H72  0.000000
113        H73  0.000000
114        H74  0.000000
115        H75  0.000000
116        H76  0.000000
117        H77  0.000000
118        H78  0.000000
119        H79  0.000000
120        H80  0.000000
121        H81  0.000000
122        H82  0.000000
123        H83  0.000000
124        H84  0.000000
125        H85  0.000000
126        H86  0.000000
127        H87  0.000000
128        H88  0.000000
129        H89  0.000000
130        H90  0.000000
131        H91  0.000000
132        H92  0.000000
133        H93  0.000000
134        H94  0.000000
135        H95  0.000000
136        H96  0.000000
137        H97  0.000000
138        H98  0.000000
139        H99  0.000000
140       H100  0.000000
141       H101  0.000000
142       H102  0.000000
143       H103  0.000000
144       H104  0.000000
145         N1  0.000000
146         N2  0.000000
147         N3  0.000000
148         N4  0.000000
149         N5  0.000000
150         N6  0.000000
151         N7  0.000000
152         N8  0.000000
153         N9  0.000000
154        N10  0.000000
155        N11  0.000000
156        N12  0.000000
157        N13  0.000000
158        N14  0.000000
159        N15  0.000000
160        N16  0.000000
161         C1  0.000000
162         C2  0.000000
163         C3  0.000000
164         C4  0.000000
165         C5  0.000000
166         C6  0.000000
167         C7  0.000000
168         C8  0.000000
169         C9  0.000000
170        C10  0.000000
171        C11  0.000000
172        C12  0.000000
173        C13  0.000000
174        C14  0.000000
175        C15  0.000000
176        C16  0.000000
177        C17  0.000000
178        C18  0.000000
179        C19  0.000000
180        C20  0.000000
181        C21  0.000000
182        C22  0.000000
183        C23  0.000000
184        C24  0.000000
185        C25  0.000000
186        C26  0.000000
187        C27  0.000000
188        C28  0.000000
189        C29  0.000000
190        C30  0.000000
191        C31  0.000000
192        C32  0.000000
  0 0 0
SHAPE
  0       0       0       0   0.000000  0   192   192   192   192
BOUND
       0        1         0        1         0        1
  0   0   0   0  0
SBOND
  1     C     C    0.00000    1.89002  0  2  0  0  1  0.250  2.000 127 127 127
  2     C     N    0.00000    1.79202  0  2  1  0  1  0.250  2.000 127 127 127
  3     C     H    0.00000    1.20000  0  1  0  0  1  0.250  2.000 127 127 127
  4     O     H    0.00000    1.20000  0  1  0  0  1  0.250  2.000 127 127 127
  5     H     N    0.00000    1.20000  0  1  0  0  1  0.250  2.000 127 127 127
  6     U     O    0.00000    2.94295  0  1  1  0  1  0.250  2.000 127 127 127
  7     U    Cl    0.00000    3.24452  0  1  1  0  1  0.250  2.000 127 127 127
  8    H1  Cl20    0.00000    4.00000  0  1  1  1  5  0.250  8.000 255 128   0
  9    H2  Cl19    0.00000    4.00000  0  1  1  1  5  0.250  8.000 255 128   0
 10    H3  Cl18    0.00000    4.00000  0  1  1  1  5  0.250  8.000 255 128   0
 11    H4  Cl17    0.00000    4.00000  0  1  1  1  5  0.250  8.000 255 128   0
 12    H5  Cl24    0.00000    4.00000  0  1  1  1  5  0.250  8.000 255 128   0
 13    H6  Cl23    0.00000    4.00000  0  1  1  1  5  0.250  8.000 255 128   0
 14    H7  Cl22    0.00000    4.00000  0  1  1  1  5  0.250  8.000 255 128   0
 15    H8  Cl21    0.00000    4.00000  0  1  1  1  5  0.250  8.000 255 128   0
 16    H9   Cl1    0.00000    4.00000  0  1  1  1  5  0.250 10.000 255   0   0
 17   H10   Cl2    0.00000    4.00000  0  1  1  1  5  0.250 10.000 255   0   0
 18   H11   Cl3    0.00000    4.00000  0  1  1  1  5  0.250 10.000 255   0   0
 19   H12   Cl4    0.00000    4.00000  0  1  1  1  5  0.250 10.000 255   0   0
 20   H13   Cl5    0.00000    4.00000  0  1  1  1  5  0.250 12.000 255   0   0
 21   H14   Cl6    0.00000    4.00000  0  1  1  1  5  0.250 12.000 255   0   0
 22   H15   Cl7    0.00000    4.00000  0  1  1  1  5  0.250 12.000 255   0   0
 23   H16   Cl8    0.00000    4.00000  0  1  1  1  5  0.250 12.000 255   0   0
 24   H33   Cl4    0.00000    4.00000  0  1  1  1  5  0.250  6.000 255 128   0
 25   H34   Cl3    0.00000    4.00000  0  1  1  1  5  0.250  6.000 255 128   0
 26   H35   Cl2    0.00000    4.00000  0  1  1  1  5  0.250  6.000 255 128   0
 27   H36   Cl1    0.00000    4.00000  0  1  1  1  5  0.250  6.000 255 128   0
 28   H37   Cl3    0.00000    4.00000  0  1  1  1  5  0.250  6.000 255 128   0
 29   H38   Cl4    0.00000    4.00000  0  1  1  1  5  0.250  6.000 255 128   0
 30   H39   Cl1    0.00000    4.00000  0  1  1  1  5  0.250  6.000 255 128   0
 31   H40   Cl2    0.00000    4.00000  0  1  1  1  5  0.250  6.000 255 128   0
 32   H41   Cl9    0.00000    4.00000  0  1  1  1  5  0.250 10.000 255 128   0
 33   H42  Cl10    0.00000    4.00000  0  1  1  1  5  0.250 10.000 255 128   0
 34   H43  Cl11    0.00000    4.00000  0  1  1  1  5  0.250 10.000 255 128   0
 35   H44  Cl12    0.00000    4.00000  0  1  1  1  5  0.250 10.000 255 128   0
 36   H45  Cl13    0.00000    4.00000  0  1  1  1  5  0.250 10.000 255 128   0
 37   H46  Cl14    0.00000    4.00000  0  1  1  1  5  0.250 10.000 255 128   0
 38   H47  Cl15    0.00000    4.00000  0  1  1  1  5  0.250 10.000 255 128   0
 39   H48  Cl16    0.00000    4.00000  0  1  1  1  5  0.250 10.000 255 128   0
 40   H81    O5    0.00000    4.00000  0  1  1  1  5  0.250  4.000 255 128   0
 41   H82    O6    0.00000    4.00000  0  1  1  1  5  0.250  4.000 255 128   0
 42   H83    O7    0.00000    4.00000  0  1  1  1  5  0.250  4.000 255 128   0
 43   H84    O8    0.00000    4.00000  0  1  1  1  5  0.250  4.000 255 128   0
 44   H85    O6    0.00000    4.00000  0  1  1  1  5  0.250  4.000 255 128   0
 45   H86    O5    0.00000    4.00000  0  1  1  1  5  0.250  4.000 255 128   0
 46   H87    O8    0.00000    4.00000  0  1  1  1  5  0.250  4.000 255 128   0
 47   H88    O7    0.00000    4.00000  0  1  1  1  5  0.250  4.000 255 128   0
 48   H89  Cl12    0.00000    4.00000  0  1  1  1  5  0.250  4.000 255 128   0
 49   H90  Cl11    0.00000    4.00000  0  1  1  1  5  0.250  4.000 255 128   0
 50   H91  Cl10    0.00000    4.00000  0  1  1  1  5  0.250  4.000 255 128   0
 51   H92   Cl9    0.00000    4.00000  0  1  1  1  5  0.250  4.000 255 128   0
 52   H93  Cl16    0.00000    4.00000  0  1  1  1  5  0.250  4.000 255 128   0
 53   H94  Cl15    0.00000    4.00000  0  1  1  1  5  0.250  4.000 255 128   0
 54   H95  Cl14    0.00000    4.00000  0  1  1  1  5  0.250  4.000 255 128   0
 55   H96  Cl13    0.00000    4.00000  0  1  1  1  5  0.250  4.000 255 128   0
 56   H97  Cl18    0.00000    4.00000  0  1  1  1  5  0.250  4.000 255 128   0
 57   H97  Cl21    0.00000    4.00000  0  1  1  1  5  0.250  4.000 255 128   0
 58   H98  Cl17    0.00000    4.00000  0  1  1  1  5  0.250  4.000 255 128   0
 59   H98  Cl22    0.00000    4.00000  0  1  1  1  5  0.250  4.000 255 128   0
 60   H99  Cl20    0.00000    4.00000  0  1  1  1  5  0.250  4.000 255 128   0
 61   H99  Cl23    0.00000    4.00000  0  1  1  1  5  0.250  4.000 255 128   0
 62  H100  Cl19    0.00000    4.00000  0  1  1  1  5  0.250  4.000 255 128   0
 63  H100  Cl24    0.00000    4.00000  0  1  1  1  5  0.250  4.000 255 128   0
 64  H101   Cl8    0.00000    4.00000  0  1  1  1  5  0.250 12.000 255   0   0
 65  H102   Cl7    0.00000    4.00000  0  1  1  1  5  0.250 12.000 255   0   0
 66  H103   Cl6    0.00000    4.00000  0  1  1  1  5  0.250 12.000 255   0   0
 67  H104   Cl5    0.00000    4.00000  0  1  1  1  5  0.250 12.000 255   0   0
 68  �6��    @    0.00000    0.00000 -1  1  1  1  0  0.250  2.000 255   0   0
  0 0 0 0
SITET
  1         U1  1.5600 255 255   0 255 255   0 255  0
  2         U2  1.5600 255 255   0 255 255   0 255  0
  3         U3  1.5600 255 255   0 255 255   0 255  0
  4         U4  1.5600 255 255   0 255 255   0 255  0
  5        Cl1  0.9900  49 252   2  49 252   2 255  0
  6        Cl2  0.9900  49 252   2  49 252   2 255  0
  7        Cl3  0.9900  49 252   2  49 252   2 255  0
  8        Cl4  0.9900  49 252   2  49 252   2 255  0
  9        Cl5  0.9900  49 252   2  49 252   2 255  0
 10        Cl6  0.9900  49 252   2  49 252   2 255  0
 11        Cl7  0.9900  49 252   2  49 252   2 255  0
 12        Cl8  0.9900  49 252   2  49 252   2 255  0
 13        Cl9  0.9900  49 252   2  49 252   2 255  0
 14       Cl10  0.9900  49 252   2  49 252   2 255  0
 15       Cl11  0.9900  49 252   2  49 252   2 255  0
 16       Cl12  0.9900  49 252   2  49 252   2 255  0
 17       Cl13  0.9900  49 252   2  49 252   2 255  0
 18       Cl14  0.9900  49 252   2  49 252   2 255  0
 19       Cl15  0.9900  49 252   2  49 252   2 255  0
 20       Cl16  0.9900  49 252   2  49 252   2 255  0
 21       Cl17  0.9900  49 252   2  49 252   2 255  0
 22       Cl18  0.9900  49 252   2  49 252   2 255  0
 23       Cl19  0.9900  49 252   2  49 252   2 255  0
 24       Cl20  0.9900  49 252   2  49 252   2 255  0
 25       Cl21  0.9900  49 252   2  49 252   2 255  0
 26       Cl22  0.9900  49 252   2  49 252   2 255  0
 27       Cl23  0.9900  49 252   2  49 252   2 255  0
 28       Cl24  0.9900  49 252   2  49 252   2 255  0
 29         O1  0.7400 254   3   0 254   3   0 255  0
 30         O2  0.7400 254   3   0 254   3   0 255  0
 31         O3  0.7400 254   3   0 254   3   0 255  0
 32         O4  0.7400 254   3   0 254   3   0 255  0
 33         O5  0.7400 254   3   0 254   3   0 255  0
 34         O6  0.7400 254   3   0 254   3   0 255  0
 35         O7  0.7400 254   3   0 254   3   0 255  0
 36         O8  0.7400 254   3   0 254   3   0 255  0
 37         O9  0.7400 254   3   0 254   3   0 255  0
 38        O10  0.7400 254   3   0 254   3   0 255  0
 39        O11  0.7400 254   3   0 254   3   0 255  0
 40        O12  0.7400 254   3   0 254   3   0 255  0
 41         H1  0.4600 255 204 204 255 204 204 255  0
 42         H2  0.4600 255 204 204 255 204 204 255  0
 43         H3  0.4600 255 204 204 255 204 204 255  0
 44         H4  0.4600 255 204 204 255 204 204 255  0
 45         H5  0.4600 255 204 204 255 204 204 255  0
 46         H6  0.4600 255 204 204 255 204 204 255  0
 47         H7  0.4600 255 204 204 255 204 204 255  0
 48         H8  0.4600 255 204 204 255 204 204 255  0
 49         H9  0.4600 255 204 204 255 204 204 255  0
 50        H10  0.4600 255 204 204 255 204 204 255  0
 51        H11  0.4600 255 204 204 255 204 204 255  0
 52        H12  0.4600 255 204 204 255 204 204 255  0
 53        H13  0.4600 255 204 204 255 204 204 255  0
 54        H14  0.4600 255 204 204 255 204 204 255  0
 55        H15  0.4600 255 204 204 255 204 204 255  0
 56        H16  0.4600 255 204 204 255 204 204 255  0
 57        H17  0.4600 255 204 204 255 204 204 255  0
 58        H18  0.4600 255 204 204 255 204 204 255  0
 59        H19  0.4600 255 204 204 255 204 204 255  0
 60        H20  0.4600 255 204 204 255 204 204 255  0
 61        H21  0.4600 255 204 204 255 204 204 255  0
 62        H22  0.4600 255 204 204 255 204 204 255  0
 63        H23  0.4600 255 204 204 255 204 204 255  0
 64        H24  0.4600 255 204 204 255 204 204 255  0
 65        H25  0.4600 255 204 204 255 204 204 255  0
 66        H26  0.4600 255 204 204 255 204 204 255  0
 67        H27  0.4600 255 204 204 255 204 204 255  0
 68        H28  0.4600 255 204 204 255 204 204 255  0
 69        H29  0.4600 255 204 204 255 204 204 255  0
 70        H30  0.4600 255 204 204 255 204 204 255  0
 71        H31  0.4600 255 204 204 255 204 204 255  0
 72        H32  0.4600 255 204 204 255 204 204 255  0
 73        H33  0.4600 255 204 204 255 204 204 255  0
 74        H34  0.4600 255 204 204 255 204 204 255  0
 75        H35  0.4600 255 204 204 255 204 204 255  0
 76        H36  0.4600 255 204 204 255 204 204 255  0
 77        H37  0.4600 255 204 204 255 204 204 255  0
 78        H38  0.4600 255 204 204 255 204 204 255  0
 79        H39  0.4600 255 204 204 255 204 204 255  0
 80        H40  0.4600 255 204 204 255 204 204 255  0
 81        H41  0.4600 255 204 204 255 204 204 255  0
 82        H42  0.4600 255 204 204 255 204 204 255  0
 83        H43  0.4600 255 204 204 255 204 204 255  0
 84        H44  0.4600 255 204 204 255 204 204 255  0
 85        H45  0.4600 255 204 204 255 204 204 255  0
 86        H46  0.4600 255 204 204 255 204 204 255  0
 87        H47  0.4600 255 204 204 255 204 204 255  0
 88        H48  0.4600 255 204 204 255 204 204 255  0
 89        H49  0.4600 255 204 204 255 204 204 255  0
 90        H50  0.4600 255 204 204 255 204 204 255  0
 91        H51  0.4600 255 204 204 255 204 204 255  0
 92        H52  0.4600 255 204 204 255 204 204 255  0
 93        H53  0.4600 255 204 204 255 204 204 255  0
 94        H54  0.4600 255 204 204 255 204 204 255  0
 95        H55  0.4600 255 204 204 255 204 204 255  0
 96        H56  0.4600 255 204 204 255 204 204 255  0
 97        H57  0.4600 255 204 204 255 204 204 255  0
 98        H58  0.4600 255 204 204 255 204 204 255  0
 99        H59  0.4600 255 204 204 255 204 204 255  0
100        H60  0.4600 255 204 204 255 204 204 255  0
101        H61  0.4600 255 204 204 255 204 204 255  0
102        H62  0.4600 255 204 204 255 204 204 255  0
103        H63  0.4600 255 204 204 255 204 204 255  0
104        H64  0.4600 255 204 204 255 204 204 255  0
105        H65  0.4600 255 204 204 255 204 204 255  0
106        H66  0.4600 255 204 204 255 204 204 255  0
107        H67  0.4600 255 204 204 255 204 204 255  0
108        H68  0.4600 255 204 204 255 204 204 255  0
109        H69  0.4600 255 204 204 255 204 204 255  0
110        H70  0.4600 255 204 204 255 204 204 255  0
111        H71  0.4600 255 204 204 255 204 204 255  0
112        H72  0.4600 255 204 204 255 204 204 255  0
113        H73  0.4600 255 204 204 255 204 204 255  0
114        H74  0.4600 255 204 204 255 204 204 255  0
115        H75  0.4600 255 204 204 255 204 204 255  0
116        H76  0.4600 255 204 204 255 204 204 255  0
117        H77  0.4600 255 204 204 255 204 204 255  0
118        H78  0.4600 255 204 204 255 204 204 255  0
119        H79  0.4600 255 204 204 255 204 204 255  0
120        H80  0.4600 255 204 204 255 204 204 255  0
121        H81  0.4600 255 204 204 255 204 204 255  0
122        H82  0.4600 255 204 204 255 204 204 255  0
123        H83  0.4600 255 204 204 255 204 204 255  0
124        H84  0.4600 255 204 204 255 204 204 255  0
125        H85  0.4600 255 204 204 255 204 204 255  0
126        H86  0.4600 255 204 204 255 204 204 255  0
127        H87  0.4600 255 204 204 255 204 204 255  0
128        H88  0.4600 255 204 204 255 204 204 255  0
129        H89  0.4600 255 204 204 255 204 204 255  0
130        H90  0.4600 255 204 204 255 204 204 255  0
131        H91  0.4600 255 204 204 255 204 204 255  0
132        H92  0.4600 255 204 204 255 204 204 255  0
133        H93  0.4600 255 204 204 255 204 204 255  0
134        H94  0.4600 255 204 204 255 204 204 255  0
135        H95  0.4600 255 204 204 255 204 204 255  0
136        H96  0.4600 255 204 204 255 204 204 255  0
137        H97  0.4600 255 204 204 255 204 204 255  0
138        H98  0.4600 255 204 204 255 204 204 255  0
139        H99  0.4600 255 204 204 255 204 204 255  0
140       H100  0.4600 255 204 204 255 204 204 255  0
141       H101  0.4600 255 204 204 255 204 204 255  0
142       H102  0.4600 255 204 204 255 204 204 255  0
143       H103  0.4600 255 204 204 255 204 204 255  0
144       H104  0.4600 255 204 204 255 204 204 255  0
145         N1  0.7400  30 144 255 176 185 230 255  0
146         N2  0.7400  30 144 255 176 185 230 255  0
147         N3  0.7400  30 144 255 176 185 230 255  0
148         N4  0.7400  30 144 255 176 185 230 255  0
149         N5  0.7400  30 144 255 176 185 230 255  0
150         N6  0.7400  30 144 255 176 185 230 255  0
151         N7  0.7400  30 144 255 176 185 230 255  0
152         N8  0.7400  30 144 255 176 185 230 255  0
153         N9  0.7400  30 144 255 176 185 230 255  0
154        N10  0.7400  30 144 255 176 185 230 255  0
155        N11  0.7400  30 144 255 176 185 230 255  0
156        N12  0.7400  30 144 255 176 185 230 255  0
157        N13  0.7400  30 144 255 176 185 230 255  0
158        N14  0.7400  30 144 255 176 185 230 255  0
159        N15  0.7400  30 144 255 176 185 230 255  0
160        N16  0.7400  30 144 255 176 185 230 255  0
161         C1  0.7700 127 127 127 128  73  41 255  0
162         C2  0.7700 127 127 127 128  73  41 255  0
163         C3  0.7700 127 127 127 128  73  41 255  0
164         C4  0.7700 127 127 127 128  73  41 255  0
165         C5  0.7700 127 127 127 128  73  41 255  0
166         C6  0.7700 127 127 127 128  73  41 255  0
167         C7  0.7700 127 127 127 128  73  41 255  0
168         C8  0.7700 127 127 127 128  73  41 255  0
169         C9  0.7700 127 127 127 128  73  41 255  0
170        C10  0.7700 127 127 127 128  73  41 255  0
171        C11  0.7700 127 127 127 128  73  41 255  0
172        C12  0.7700 127 127 127 128  73  41 255  0
173        C13  0.7700 127 127 127 128  73  41 255  0
174        C14  0.7700 127 127 127 128  73  41 255  0
175        C15  0.7700 127 127 127 128  73  41 255  0
176        C16  0.7700 127 127 127 128  73  41 255  0
177        C17  0.7700 127 127 127 128  73  41 255  0
178        C18  0.7700 127 127 127 128  73  41 255  0
179        C19  0.7700 127 127 127 128  73  41 255  0
180        C20  0.7700 127 127 127 128  73  41 255  0
181        C21  0.7700 127 127 127 128  73  41 255  0
182        C22  0.7700 127 127 127 128  73  41 255  0
183        C23  0.7700 127 127 127 128  73  41 255  0
184        C24  0.7700 127 127 127 128  73  41 255  0
185        C25  0.7700 127 127 127 128  73  41 255  0
186        C26  0.7700 127 127 127 128  73  41 255  0
187        C27  0.7700 127 127 127 128  73  41 255  0
188        C28  0.7700 127 127 127 128  73  41 255  0
189        C29  0.7700 127 127 127 128  73  41 255  0
190        C30  0.7700 127 127 127 128  73  41 255  0
191        C31  0.7700 127 127 127 128  73  41 255  0
192        C32  0.7700 127 127 127 128  73  41 255  0
  0 0 0 0 0 0
VECTR
 0 0 0 0 0
VECTT
 0 0 0 0 0
SPLAN
  0   0   0   0
LBLAT
 -1
LBLSP
 -1
DLATM
 -1
DLBND
28 29 30 31 32 33 34 35 36 37 38 39 40 41 42 43 44 45 46 47 48 49 50 51 52 53 54 55 56 57 58 59 60 61 62 63 80 81 82 83 107 108 112 115 120 123 125 126 164 166 167 169 306 307 318 333 366 369 371 372 374 377 379 380 382 383 384 385 398 399 400 401 402 403  -1
DLPLY
 -1
PLN2D
  0   0   0   0
ATOMT
  1          U  1.5600 255 255   0 255 255   0 255
  2         Cl  0.9900  49 252   2  49 252   2 255
  3          O  0.7400 254   3   0 254   3   0 255
  4          H  0.4600 255 204 204 255 204 204 255
  5          N  0.7400  30 144 255 176 185 230 255
  6          C  0.7700 127 127 127 128  73  41 255
  0 0 0 0 0 0
SCENE
 0.000000 -0.000000  1.000000  0.000000
 1.000000 -0.000000 -0.000000  0.000000
 0.000000  1.000000  0.000000  0.000000
 0.000000  0.000000  0.000000  1.000000
  0.000   0.000
  0.000
  1.103
HBOND 0 2

STYLE
DISPF 37753794
MODEL   2  1  0
SURFS   0  1  1
SECTS  32  1
FORMS   0  1
ATOMS   0  0  1
BONDS   1
POLYS   1
VECTS 1.000000
FORMP
  1  1.0   0   0   0
ATOMP
 24  24   0  50  2.0   0
BONDP
  1  16  0.250  2.000 127 127 127
POLYP
 255 1  1.000   0   0   0
ISURF
  0   0   0   0
TEX3P
  1  0.00000E+00  1.00000E+00
SECTP
  1  0.00000E+00  1.00000E+00  0.00000E+00  0.00000E+00  0.00000E+00  0.00000E+00
CONTR
 0.1 -1 1 1 10 -1 2 5
 2 1 2 1
   0   0   0
   0   0   0
   0   0   0
   0   0   0
HKLPP
 192 1  1.000 255   0 255
UCOLP
   0   1  1.000   0   0   0
COMPS 1
LABEL 1    12  1.000 0
PROJT 0  0.962
BKGRC
 255 255 255
DPTHQ 1 -0.5000  3.5000
LIGHT0 1
 1.000000  0.000000  0.000000  0.000000
 0.000000  1.000000  0.000000  0.000000
 0.000000  0.000000  1.000000  0.000000
 0.000000  0.000000  0.000000  1.000000
 0.000000  0.000000 20.000000  0.000000
 0.000000  0.000000 -1.000000
  26  26  26 255
 179 179 179 255
 255 255 255 255
LIGHT1
 1.000000  0.000000  0.000000  0.000000
 0.000000  1.000000  0.000000  0.000000
 0.000000  0.000000  1.000000  0.000000
 0.000000  0.000000  0.000000  1.000000
 0.000000  0.000000 20.000000  0.000000
 0.000000  0.000000 -1.000000
   0   0   0   0
   0   0   0   0
   0   0   0   0
LIGHT2
 1.000000  0.000000  0.000000  0.000000
 0.000000  1.000000  0.000000  0.000000
 0.000000  0.000000  1.000000  0.000000
 0.000000  0.000000  0.000000  1.000000
 0.000000  0.000000 20.000000  0.000000
 0.000000  0.000000 -1.000000
   0   0   0   0
   0   0   0   0
   0   0   0   0
LIGHT3
 1.000000  0.000000  0.000000  0.000000
 0.000000  1.000000  0.000000  0.000000
 0.000000  0.000000  1.000000  0.000000
 0.000000  0.000000  0.000000  1.000000
 0.000000  0.000000 20.000000  0.000000
 0.000000  0.000000 -1.000000
   0   0   0   0
   0   0   0   0
   0   0   0   0
SECCL 0

TEXCL 0

ATOMM
 204 204 204 255
  25.600
BONDM
 255 255 255 255
 128.000
POLYM
 255 255 255 255
 128.000
SURFM
   0   0   0 255
 128.000
FORMM
 255 255 255 255
 128.000
HKLPM
 255 255 255 255
 128.000
